# Supplementary material for: Shredded-Coconut-Derived Sulfur-Doped Hard Carbon via Hydrothermal Processing for High-Performance Sodium Ion Anodes
Source: Nanomaterials (Basel). 2025 May 14;15(10):734. doi: 10.3390/nano15100734 (PMC12114512; doi:10.3390/nano15100734)
Supplement: Supplementary file 1 [file nanomaterials-15-00734-s001.zip]

Archive with 1 entries (1 files):
- nanomaterials-3564500-supplementary.pdf
